# Supplementary material for: Casein Gene Cluster in Camelids: Comparative Genome Analysis and New Findings on Haplotype Variability and Physical Mapping
Source: Front Genet. 2019 Aug 29;10:748. doi: 10.3389/fgene.2019.00748 (PMC6726744; doi:10.3389/fgene.2019.00748)
Supplement: Supplementary file 4 [file Table_4.xlsx]

## Sheet: Feral
List of interspersed elements found at casein gene cluster in wild feral camel. Numbering starts approximately 500 bp upstream the exon 1 of as1-casein encoding gene.
Name	From	To	Name	From	To	Class	Dir	Sim	Pos/Mm:Ts	Score		Bp
Wild Feral	2176	2240	LINE_CH	14	78	NonLTR	d	0.9231	1.6667	517		64
	6044	6078	ERV46_MD_I	4960	4994	ERV/ERV1	c	0.8571	1.25	243		34
	7275	7833	LTR8_Vpa	62	631	ERV/ERV1	c	0.8043	1.5072	2948		558
	7848	7931	Charlie16a	128	227	DNA/hAT	d	0.7558	1.7273	255		83
	8365	8503	Charlie16a	137	296	DNA/hAT	c	0.7466	2	407		138
	9661	9708	LINE_CH	302	349	NonLTR	d	0.8125	1.8	281		47
	10103	10157	MIRb	199	254	NonLTR/SINE/SINE2	d	0.7679	1.5	250		54
	10566	10613	LINE_CH	357	404	NonLTR	d	0.8125	3	260		47
	12494	12537	LTR15C_Opr	403	443	ERV/ERV2	d	0.8571	2.5	223		43
	15150	15323	LINE_CH	497	671	NonLTR	d	0.7429	1.8636	691		173
	15915	15972	LINE_CH	671	729	NonLTR	d	0.8305	1.125	363		57
	16437	16482	PRIMA4_I	531	578	ERV	d	0.8085	1	282		45
	16795	16920	LINE_CH	715	838	NonLTR	d	0.8080	1.375	672		125
	16922	17178	LINE_CH	1297	1554	NonLTR	d	0.8300	1.8095	1364		256
	17344	17520	ERVL-E	3408	3584	ERV/ERV3	c	0.6441	1.4524	527		176
	18398	18507	ERV3-1_Pca-I	2361	2477	ERV/ERV3	c	0.7143	1.4286	415		109
	18630	18715	RatERVL	2091	2177	ERV/ERV3	c	0.6437	1.3043	259		85
	20195	20543	MLT1A0	1	363	ERV/ERV3	d	0.7386	1.375	1225		348
	20870	21137	LTR16D2	46	318	ERV/ERV3	c	0.6277	1.4918	509		267
	21334	21926	L1ME3A	39	644	NonLTR/L1	c	0.6745	1.6887	1505		592
	21948	22637	L2	1721	2490	NonLTR/CR1	c	0.6524	1.5481	1132		689
	22754	23179	LTR9_Vpa	1	525	ERV/ERV1	d	0.8625	1.5	2325		425
	23494	23618	MER94	1	134	DNA/hAT	c	0.7008	1.3478	371		124
	25235	25342	MER5B	77	178	DNA/hAT	d	0.7019	1.9286	349		107
	26377	26478	L1MC5	1945	2042	NonLTR/L1	d	0.7228	1.7692	278		101
	27001	27087	THER2	20	117	NonLTR/SINE/SINE2	c	0.7556	2	376		86
	27336	27408	L1ME3D_3end	899	976	NonLTR/L1	d	0.7922	1.7143	292		72
	29240	29304	L1-Y_CF	1076	1142	NonLTR/L1	d	0.7424	1.7778	252		64
	29611	29667	LINE_CH	18	74	NonLTR	c	0.8070	1.8333	320		56
	30030	30157	L2	3273	3404	NonLTR/CR1	c	0.7143	1.7222	413		127
	30663	30715	ERV2-3_STr-I	6580	6635	ERV/ERV2	d	0.8148	1.4	203		52
	32687	32904	L1-2_Vpa	5550	5773	NonLTR/L1	d	0.8955	1.2353	1508		217
	34623	34842	MER20	2	218	DNA/hAT	c	0.7820	1.7083	934		219
	34960	35278	L2	937	1293	NonLTR/CR1	d	0.6515	1.5556	597		318
	35400	35823	L2	2848	3292	NonLTR/CR1	d	0.6471	1.5696	630		423
	36444	36609	MIRb	71	237	NonLTR/SINE/SINE2	d	0.6726	1.5862	314		165
	38363	38698	L2	3042	3415	NonLTR/CR1	c	0.6696	1.7544	762		335
	40182	40325	Tigger1_SS	1	150	DNA/Mariner	d	0.7755	1.4737	670		143
	40332	40393	MER2	8	70	DNA/Mariner	c	0.7619	1.75	297		61
	40399	40745	MLT1A0	1	344	ERV/ERV3	c	0.7180	1.4655	1147		346
	41704	42087	L1-1_Vpa	5822	6207	NonLTR/L1	d	0.9714	1.5	3188		383
	42545	42722	MER5A1	4	159	DNA/hAT	c	0.7000	1.5172	491		177
	44184	44212	SQR4_MM	335	363	Simple/Sat/SAT	c	0.9310	1	220		28
	48325	48449	MER5A1	32	159	DNA/hAT	d	0.7188	1.65	487		124
	49473	49547	ERV40_MD_I	895	962	ERV/ERV1	d	0.7571	1.875	234		74
	49982	50341	MER92A	1	412	ERV/ERV1	c	0.7452	1.52	1305		359
	50744	51159	MLT1C2	13	461	ERV/ERV3	c	0.7464	1.6182	1454		415
	52584	52670	MIRb	29	114	NonLTR/SINE/SINE2	c	0.6860	1.3158	276		86
	52697	52764	MLT1D	435	502	ERV/ERV3	c	0.9118	2	493		67
	52947	53687	L1MA9	202	944	NonLTR/L1	c	0.7352	1.5259	2769		740
	53688	54753	L1MEC_5	823	2050	NonLTR/L1	c	0.7086	1.8686	1783		1065
	58280	58638	MLT1A0	4	374	ERV/ERV3	c	0.7604	1.5319	1349		358
	58871	58918	RMER17C2	247	294	ERV/ERV2	c	0.7500	1.3333	231		47
	59512	59597	HAL1-1D_Tbel	390	473	NonLTR/L1	c	0.7349	1.5	213		85
	59985	60163	MER5A	9	187	DNA/hAT	c	0.7143	1.913	580		178
	61391	61900	L1-2_Vpa	4479	4974	NonLTR/L1	c	0.8323	1.5714	2803		509
	65771	65905	MER5A1	23	159	DNA/hAT	d	0.7153	1.6818	523		134
	66696	66772	L1MdFanc_II	4788	4868	NonLTR/L1	d	0.7564	1.4	269		76
	67444	67849	MER92A	1	410	ERV/ERV1	c	0.7146	1.5538	1432		405
	68262	68341	MLT1C2	377	461	ERV/ERV3	c	0.7976	1.8571	381		79
	68824	68889	L1-2_Vpa	5692	5760	NonLTR/L1	d	0.7500	1.6667	262		65
	68900	68972	L1-2_Vpa	5698	5773	NonLTR/L1	d	0.7733	1.5	323		72
	69156	69570	ERV3-5-EC_LTR	1	434	ERV/ERV3	c	0.7808	1.4444	1838		414
	70591	70729	L1MA10	928	1065	NonLTR/L1	c	0.7246	2.1176	501		138
	70848	70905	L1-2_Ttr	1667	1722	NonLTR/L1	d	0.7368	1.75	204		57
	72799	72920	ALPINE1	2	126	NonLTR/SINE/SINE2	d	0.8862	1.3333	852		121
	72932	72978	ERV2-1_CJ-I	216	263	ERV/ERV2	c	0.8542	4	225		46
	74908	75015	SINE_VV	1	101	NonLTR/SINE/SINE2	d	0.8333	1.75	595		107
	77252	77604	L2	2389	2767	NonLTR/CR1	d	0.6740	1.5211	1019		352
	78205	78500	CHARLIE8A	47	341	DNA/hAT	d	0.6336	1.7407	375		295
	78581	79377	LTR2_Vpa	1	795	ERV/ERV2	d	0.9497	1.3929	6515		796
	80466	80515	L2	3335	3387	NonLTR/CR1	d	0.7692	1.4286	253		49
	80850	80902	LINE_CH	24	76	NonLTR	d	0.8113	1.4286	327		52
	83193	83377	MER113B	39	220	DNA/hAT	c	0.7049	1.6538	323		184
	85818	85936	MIRb	110	239	NonLTR/SINE/SINE2	d	0.6942	1.4091	261		118
	87824	87961	L1MA10	928	1065	NonLTR/L1	d	0.7681	1.9333	621		137
	91884	91954	Eutr8	78	147	DNA/hAT	c	0.7429	1.5	203		70
	95062	95117	L2	2810	2867	NonLTR/CR1	c	0.8103	4	251		55
	95969	96019	ERV6_MD_I	2068	2120	ERV/ERV1	c	0.8431	3	214		50
	97301	97376	L1MCA_5	1209	1291	NonLTR/L1	c	0.7848	2	320		75
	97418	97732	L1MCC_5	1209	1536	NonLTR/L1	c	0.7492	1.9706	1132		314
	99761	99822	L1M1B_5	1045	1116	NonLTR/L1	d	0.8060	2	246		61
	100959	101349	L4	614	1003	NonLTR/RTEX	c	0.6463	2.1525	838		390
	101993	102116	MIR	114	244	NonLTR/SINE/SINE2	d	0.6984	1.8947	365		123
	103559	103652	ALPINE1	1	98	NonLTR/SINE/SINE2	d	0.8696	1.125	564		93
	104542	104626	L1ME5	209	299	NonLTR/L1	c	0.7556	1.8889	221		84
	104639	104720	L1-2_Vpa	5703	5784	NonLTR/L1	c	0.8415	1.8571	471		81
	105520	105659	L1MAB_EC	6653	6809	NonLTR/L1	c	0.8138	1.2941	660		139
	105763	105836	ERV3-1_MEu-LTR	130	215	ERV/ERV3	d	0.7821	2.4	251		73
	106418	106506	RMER17C2	189	279	ERV/ERV2	d	0.7442	1.6364	233		88
	106832	107276	L1ME1	487	909	NonLTR/L1	c	0.7198	1.6271	1075		444
	107280	107419	L1-4_Cho	4398	4530	NonLTR/L1	c	0.7259	1.7222	351		139
	107445	107684	L1MEC_5	444	690	NonLTR/L1	c	0.6955	1.6923	733		239
	107722	108191	L1-2_Vpa	5286	5785	NonLTR/L1	c	0.7326	1.697	1440		469
	108282	108397	L1-2B_EC	5549	5666	NonLTR/L1	c	0.7966	1.4667	554		115
	108442	108712	L1MEC_5	49	365	NonLTR/L1	c	0.7536	1.3488	1047		270
	111359	111521	MIR	67	229	NonLTR/SINE/SINE2	c	0.7073	1.7037	569		162
	111642	111756	MLT1C1	365	504	ERV/ERV3	c	0.7500	1.6	366		114
	111811	112024	L2	2549	2763	NonLTR/CR1	d	0.6852	1.5476	735		213
	112191	112373	MLT1J2	266	448	ERV/ERV3	c	0.6359	1.3061	585		182
	112393	113347	L1-2_Vpa	4807	5773	NonLTR/L1	c	0.8857	1.3425	6458		954
	113348	113633	LTR9A_EC	3	298	ERV	c	0.7930	1.5152	1342		285
	114504	114596	X9c_DNA	32	128	DNA	c	0.7158	1.5333	263		92
	114889	115142	ALTR2B2_SSc	194	445	ERV/ERV1	d	0.8588	1.4286	1629		253
	116275	117088	L2	2579	3405	NonLTR/CR1	d	0.6445	1.6643	1051		813
	117095	117153	L1-3_PVa	3626	3679	NonLTR/L1	d	0.7719	1.1111	220		58
	118378	118517	L1ME3D_3end	613	751	NonLTR/L1	c	0.6761	1.5185	329		139
	118853	119338	L2	2268	2760	NonLTR/CR1	d	0.6570	1.4712	1225		485
	121378	121451	ERV3_MD_I	6551	6623	ERV/ERV1	c	0.7568	1.4444	210		73
	122603	122828	L1ME3C_3end	585	808	NonLTR/L1	c	0.6991	1.75	490		225
	123261	123661	L2	2410	2809	NonLTR/CR1	d	0.6650	1.8308	854		400
	124963	125397	MER104C	212	685	DNA	c	0.6998	1.7667	861		434
	125824	125889	MIRc	102	170	NonLTR/SINE/SINE2	d	0.7313	1.2143	306		65
	127168	127691	L2	2558	3134	NonLTR/CR1	d	0.6592	1.625	1331		523
	127693	127848	MER53	1	150	DNA	d	0.8421	1.125	800		155
	128318	128716	L1MA9	127	516	NonLTR/L1	c	0.8235	1.6	2163		398
	128727	129228	L1MA9	552	1054	NonLTR/L1	d	0.8216	1.5472	2727		501
	132023	132109	THER2_ME	42	128	NonLTR/SINE/SINE2	c	0.6552	1.25	313		86
	132140	132530	MLT1I	3	409	ERV/ERV3	c	0.6935	1.3333	1223		390
	133433	133530	MIRb	78	176	NonLTR/SINE/SINE2	c	0.7600	1.3571	372		97
	135113	135317	MIRb	38	234	NonLTR/SINE/SINE2	d	0.6517	1.3721	334		204
	136210	136358	MIRb	51	205	NonLTR/SINE/SINE2	d	0.7333	1.3462	526		148
	136543	136626	MER63D	1	85	DNA/hAT	d	0.7059	2	303		83
	136627	136724	MER63D	312	408	DNA/hAT	d	0.7755	1.5833	437		97
	137176	137311	MIR	16	177	NonLTR/SINE/SINE2	c	0.7194	1.5455	410		135
	138021	138207	LTR16A	241	445	ERV/ERV3	c	0.7754	1.3846	746		186
	139144	139610	L2	2955	3419	NonLTR/CR1	c	0.6689	1.5641	845		466
	139662	139756	6kbHsap	667	760	Interspersed_Repeat	d	0.7188	1.5714	297		94
	141233	141383	ALPINE1	1	127	NonLTR/SINE/SINE2	d	0.8984	1.5714	833		150
	141484	141591	L2	3310	3419	NonLTR/CR1	d	0.6606	1.619	280		107
	141960	142057	UCON104	4	103	DNA/Mariner	d	0.7700	1.9091	374		97
	146265	146325	MMERVK10D3_I	1361	1421	ERV/ERV2	c	0.7667	1.5	238		60
	147894	148072	MER5B	1	178	DNA/hAT	d	0.6022	1.7297	304		178
	148251	148343	L1ME4A	761	861	NonLTR/L1	d	0.7579	1.6667	335		92
	149770	150367	MER90a_LTR	1	614	ERV/ERV1	c	0.7195	1.58	2244		597
	150721	150781	L2	3361	3419	NonLTR/CR1	c	0.7377	1.5556	236		60
	151815	151886	L1-1H_Cpo	2417	2494	NonLTR/L1	d	0.8333	2	245		71
	153072	153206	MIRb	84	222	NonLTR/SINE/SINE2	d	0.6496	1.4062	305		134
	153216	153435	Tigger1_SS	1	189	DNA/Mariner	d	0.8125	1.4211	849		219
	153501	153568	LTR78B	1	70	ERV/ERV1	c	0.7000	1.5833	232		67
	153616	153658	ERV46_MD_I	4956	5000	ERV/ERV1	c	0.8409	1.5	251		42
	155074	155692	L1ME2	232	879	NonLTR/L1	c	0.7524	1.6296	2280		618
	156066	157506	L1ME_ORF2	1658	3273	NonLTR/L1	c	0.7133	1.7664	4140		1440
	157645	158676	L1-2_Vpa	4625	5704	NonLTR/L1	d	0.9022	1.5517	7084		1031
	158682	159026	L1MEf_5end	676	1026	NonLTR/L1	c	0.6754	1.75	715		344
	159027	159231	MLT2B2	1	214	ERV/ERV3	d	0.7633	1.6071	927		204
	159504	159672	MIRb	68	242	NonLTR/SINE/SINE2	d	0.6765	1.5172	271		168
	161421	161722	L1MAB_EC	6587	6890	NonLTR/L1	d	0.8388	1.5556	1630		301
	162232	162363	L1-2_Vpa	5625	5773	NonLTR/L1	d	0.8321	1.3846	669		131
	163056	163313	MIR	1	260	NonLTR/SINE/SINE2	d	0.6941	1.5227	654		257
	164607	164749	Charlie16a	85	229	DNA/hAT	c	0.7172	1.6818	423		142
	165626	165734	L2	3301	3419	NonLTR/CR1	d	0.7000	1.6111	319		108
	165749	165799	MamRep488	130	175	DNA/hAT	d	0.8085	1.6	218		50
	167086	167135	ERV6B-MD_I	43	91	ERV/ERV1	d	0.8367	1.5	233		49
	170349	170469	L2C	116	235	NonLTR/L2	d	0.7227	1.8	352		120
	170964	171010	L1-3_TS	1694	1738	NonLTR/L1	c	0.8478	9.9	242		46
	173151	173271	ALPINE1	3	127	NonLTR/SINE/SINE2	d	0.8699	1.5556	814		120
	174448	174639	L1-2_Vpa	5614	5786	NonLTR/L1	c	0.7988	1.5	605		191
	174648	175872	L1-3_Vpa	3983	5168	NonLTR/L1	c	0.8632	1.5263	7123		1224
	175879	176127	L1-3_Vpa	3716	3965	NonLTR/L1	d	0.8680	1.1034	1737		248
	176503	177016	L1-2_Vpa	5287	5791	NonLTR/L1	c	0.8794	1.6875	3177		513
	177239	177345	L1-6_TS	1151	1251	NonLTR/L1	d	0.7087	1.5625	251		106
	180873	181070	L1MAB_EC	6684	6889	NonLTR/L1	d	0.7475	2	581		197
	181697	181815	MIR3	50	177	NonLTR/SINE/SINE2	c	0.6825	1.5238	318		118
	184117	184308	L1-2_Vpa	5600	5791	NonLTR/L1	d	0.8802	1.6429	1258		191
	184443	184567	L1ME4A	273	415	NonLTR/L1	d	0.6822	1.6818	291		124
	185544	185771	SINE1_BB	1	237	NonLTR/SINE	c	0.8130	1.8947	1008		227
	187481	187569	L1-5_LA	171	255	NonLTR/L1	d	0.7159	1.75	224		88
	189570	189716	MER80B	20	169	DNA/hAT	d	0.6689	1.875	325		146
											TOT	38081
											ScafFerC	189980
											%	20.0447

## Sheet: Bactrian
List of interspersed elements found at casein gene cluster in Bactrian camel. Numbering starts approximately 500 bp upstream the exon 1 of as1-casein encoding gene.
Name	From	To	Name	From	To	Class	Dir	Sim	Pos/Mm:Ts	Score		Bp
Bactrian	2488	2552	LINE_CH	14	78	NonLTR	d	0.9231	1.6667	488		64
	6292	6326	ERV46_MD_I	4960	4994	ERV/ERV1	c	0.8571	1.25	243		34
	7523	8081	LTR8_Vpa	62	631	ERV/ERV1	c	0.8060	1.4928	2972		558
	8096	8179	Charlie16a	128	227	DNA/hAT	d	0.7558	1.7273	255		83
	8613	8751	Charlie16a	137	296	DNA/hAT	c	0.7466	2	407		138
	9911	9958	LINE_CH	302	349	NonLTR	d	0.8125	1.8	261		47
	10353	10407	MIRb	199	254	NonLTR/SINE/SINE2	d	0.7679	1.5	250		54
	10816	10863	LINE_CH	357	404	NonLTR	d	0.8125	3	238		47
	12744	12787	LTR15C_Opr	403	443	ERV/ERV2	d	0.8571	2.5	223		43
	15414	15587	LINE_CH	497	671	NonLTR	d	0.7429	1.8636	632		173
	16179	16236	LINE_CH	671	729	NonLTR	d	0.8305	1.125	330		57
	16701	16744	PRIMA4_I	533	578	ERV	d	0.8000	1	263		43
	17057	17182	LINE_CH	715	838	NonLTR	d	0.8080	1.375	611		125
	17184	17440	LINE_CH	1297	1554	NonLTR	d	0.8300	1.8095	1222		256
	17606	17782	ERVL-E	3408	3584	ERV/ERV3	c	0.6441	1.4524	527		176
	18660	18769	ERV3-1_Pca-I	2361	2477	ERV/ERV3	c	0.7143	1.4286	415		109
	18892	18977	RatERVL	2091	2177	ERV/ERV3	c	0.6437	1.3043	259		85
	20457	20805	MLT1A0	1	363	ERV/ERV3	d	0.7450	1.3455	1230		348
	21132	21399	LTR16D2	46	318	ERV/ERV3	c	0.6277	1.4918	509		267
	21596	22188	L1ME3A	39	644	NonLTR/L1	c	0.6745	1.6887	1505		592
	22210	22899	L2	1721	2490	NonLTR/CR1	c	0.6524	1.5481	1132		689
	23016	23441	LTR9_Vpa	1	525	ERV/ERV1	d	0.8625	1.5	2325		425
	23756	23880	MER94	1	134	DNA/hAT	c	0.7008	1.3478	371		124
	25497	25604	MER5B	77	178	DNA/hAT	d	0.7019	1.9286	349		107
	26639	26740	L1MC5	1945	2042	NonLTR/L1	d	0.7228	1.7692	278		101
	27246	27329	MIR	71	162	NonLTR/SINE/SINE2	c	0.7765	1.6	344		83
	27598	27670	L1ME3D_3end	899	976	NonLTR/L1	d	0.7922	1.7143	292		72
	29801	29857	LINE_CH	18	74	NonLTR	c	0.8070	1.8333	297		56
	30220	30347	L2	3273	3404	NonLTR/CR1	c	0.7143	1.7222	413		127
	30853	30905	ERV2-3_STr-I	6580	6635	ERV/ERV2	d	0.8148	1.4	203		52
	32859	33080	L1-2_Vpa	5550	5773	NonLTR/L1	d	0.9005	1.2667	1498		221
	34802	35021	MER20	2	218	DNA/hAT	c	0.7820	1.7083	934		219
	35117	35460	L2	909	1293	NonLTR/CR1	d	0.6453	1.5143	578		343
	35582	36005	L2	2848	3292	NonLTR/CR1	d	0.6471	1.5696	630		423
	36626	36791	MIRb	71	237	NonLTR/SINE/SINE2	d	0.6726	1.5862	314		165
	38545	38880	L2	3042	3415	NonLTR/CR1	c	0.6696	1.7544	764		335
	40363	40506	Tigger1_SS	1	150	DNA/Mariner	d	0.7755	1.4737	670		143
	40513	40574	MER2	8	70	DNA/Mariner	c	0.7619	1.75	297		61
	40580	40926	MLT1A0	1	344	ERV/ERV3	c	0.7209	1.4483	1171		346
	41885	42268	L1-1_Vpa	5822	6207	NonLTR/L1	d	0.9714	1.5	3188		383
	42686	42863	MER5A1	4	159	DNA/hAT	c	0.6937	1.5	477		177
	44325	44353	SQR4_MM	335	363	Simple/Sat/SAT	c	0.9310	1	220		28
	48480	48604	MER5A1	32	159	DNA/hAT	d	0.7188	1.65	487		124
	49628	49702	ERV40_MD_I	895	962	ERV/ERV1	d	0.7571	1.875	234		74
	50137	50461	MER92A	66	412	ERV/ERV1	c	0.7431	1.6667	1224		324
	50462	50547	MER35	23	105	Interspersed_Repeat	d	0.7176	1.5833	235		85
	50898	51313	MLT1C2	13	461	ERV/ERV3	c	0.7464	1.6182	1454		415
	52737	52824	MIRb	29	115	NonLTR/SINE/SINE2	c	0.6897	1.3158	286		87
	52851	52918	MLT1D	435	502	ERV/ERV3	c	0.9118	2	493		67
	53095	53832	L1MA9	202	944	NonLTR/L1	c	0.7349	1.5345	2782		737
	53833	54884	L1MEC_5	823	2050	NonLTR/L1	c	0.7094	1.8686	1852		1051
	58318	58676	MLT1A0	4	374	ERV/ERV3	c	0.7604	1.5319	1349		358
	58909	58956	RMER17C2	247	294	ERV/ERV2	c	0.7500	1.3333	231		47
	60023	60201	MER5A	9	187	DNA/hAT	c	0.7143	1.913	580		178
	61429	61938	L1-2_Vpa	4479	4974	NonLTR/L1	c	0.8323	1.5714	2803		509
	65107	65162	CHARLIE2	581	635	DNA/hAT	c	0.7679	4	238		55
	65736	65870	MER5A1	23	159	DNA/hAT	d	0.7153	1.6818	523		134
	66623	66699	L1MdFanc_II	4788	4868	NonLTR/L1	d	0.7564	1.4	269		76
	67371	67776	MER92A	1	410	ERV/ERV1	c	0.7122	1.5455	1415		405
	68191	68270	MLT1C2	377	461	ERV/ERV3	c	0.7857	1.75	364		79
	68759	68831	L1-2_Vpa	5698	5773	NonLTR/L1	d	0.7733	1.5	323		72
	69015	69429	ERV3-5-EC_LTR	1	434	ERV/ERV3	c	0.7808	1.4444	1838		414
	70450	70588	L1MA10	928	1065	NonLTR/L1	c	0.7246	2.1176	501		138
	70707	70764	L1-2_Ttr	1667	1722	NonLTR/L1	d	0.7368	1.75	204		57
	72658	72779	ALPINE1	2	126	NonLTR/SINE/SINE2	d	0.8943	1.2222	878		121
	72791	72837	ERV2-1_CJ-I	216	263	ERV/ERV2	c	0.8542	4	225		46
	74767	74874	SINE_VV	1	101	NonLTR/SINE/SINE2	d	0.8333	1.75	595		107
	77113	77465	L2	2389	2767	NonLTR/CR1	d	0.6740	1.5211	1019		352
	78066	78361	CHARLIE8A	47	341	DNA/hAT	d	0.6336	1.7407	375		295
	78442	79148	LTR2_Vpa	1	795	ERV/ERV2	d	0.9364	1.3871	5266		706
	80621	80673	LINE_CH	24	76	NonLTR	d	0.8113	1.4286	304		52
	82978	83162	MER113B	39	220	DNA/hAT	c	0.7049	1.6538	323		184
	85603	85721	MIRb	110	239	NonLTR/SINE/SINE2	d	0.6942	1.4091	261		118
	87608	87745	L1MA10	928	1065	NonLTR/L1	d	0.7681	1.9333	621		137
	91653	91723	Eutr8	78	147	DNA/hAT	c	0.7429	1.5	203		70
	94831	94886	L2	2810	2867	NonLTR/CR1	c	0.8103	4	251		55
	95738	95788	ERV6_MD_I	2068	2120	ERV/ERV1	c	0.8431	3	214		50
	97070	97145	L1MCA_5	1209	1291	NonLTR/L1	c	0.7848	2	320		75
	97187	97501	L1MCC_5	1209	1536	NonLTR/L1	c	0.7492	1.9706	1132		314
	99530	99591	L1M1B_5	1045	1116	NonLTR/L1	d	0.8060	2	246		61
	100728	101118	L4	614	1003	NonLTR/RTEX	c	0.6463	2.1525	838		390
	101762	101885	MIR	114	244	NonLTR/SINE/SINE2	d	0.6984	1.8947	365		123
	103328	103421	ALPINE1	1	98	NonLTR/SINE/SINE2	d	0.8696	1.125	564		93
	104311	104395	L1ME5	209	299	NonLTR/L1	c	0.7556	1.8889	221		84
	104408	104489	L1-2_Vpa	5703	5784	NonLTR/L1	c	0.8415	1.8571	471		81
	105289	105428	L1MAB_EC	6653	6809	NonLTR/L1	c	0.8207	1.2353	685		139
	105532	105605	ERV3-1_MEu-LTR	130	215	ERV/ERV3	d	0.7821	2.4	251		73
	106187	106275	RMER17C2	189	279	ERV/ERV2	d	0.7442	1.6364	233		88
	106591	107035	L1ME1	487	909	NonLTR/L1	c	0.7198	1.6271	1075		444
	107039	107178	L1-4_Cho	4398	4530	NonLTR/L1	c	0.7259	1.7222	351		139
	107204	107443	L1MEC_5	444	690	NonLTR/L1	c	0.6996	1.7105	748		239
	107481	107950	L1-2_Vpa	5286	5785	NonLTR/L1	c	0.7326	1.697	1440		469
	108045	108160	L1-2B_EC	5549	5666	NonLTR/L1	c	0.7966	1.4667	554		115
	108205	108475	L1MEC_5	49	365	NonLTR/L1	c	0.7572	1.3571	1062		270
	111122	111284	MIR	67	229	NonLTR/SINE/SINE2	c	0.7073	1.7037	569		162
	111405	111519	MLT1C1	365	504	ERV/ERV3	c	0.7500	1.6	366		114
	111574	111787	L2	2549	2763	NonLTR/CR1	d	0.6852	1.5476	735		213
	111954	112136	MLT1J2	266	448	ERV/ERV3	c	0.6359	1.3061	585		182
	112155	113109	L1-2_Vpa	4807	5773	NonLTR/L1	c	0.8857	1.3425	6456		954
	113110	113395	LTR9A_EC	3	298	ERV	c	0.7930	1.5152	1342		285
	114266	114358	X9c_DNA	32	128	DNA	c	0.7158	1.5333	263		92
	114650	114903	ALTR2B2_SSc	194	445	ERV/ERV1	d	0.8588	1.4286	1629		253
	116036	116849	L2	2579	3405	NonLTR/CR1	d	0.6458	1.669	1065		813
	116856	116914	L1-3_PVa	3626	3679	NonLTR/L1	d	0.7719	1.1111	220		58
	118140	118279	L1ME3D_3end	613	751	NonLTR/L1	c	0.6761	1.5185	329		139
	118615	119100	L2	2268	2760	NonLTR/CR1	d	0.6570	1.4712	1225		485
	120446	120494	L1MC4	1328	1376	NonLTR/L1	d	0.7551	1.5	218		48
	121152	121225	ERV3_MD_I	6551	6623	ERV/ERV1	c	0.7568	1.4444	210		73
	122303	122528	L1ME3C_3end	585	808	NonLTR/L1	c	0.6991	1.75	490		225
	122961	123361	L2	2410	2809	NonLTR/CR1	d	0.6650	1.8308	854		400
	124663	125097	MER104C	212	685	DNA	c	0.6975	1.7541	846		434
	125524	125589	MIRc	102	170	NonLTR/SINE/SINE2	d	0.7313	1.2143	306		65
	126868	127391	L2	2558	3134	NonLTR/CR1	d	0.6667	1.62	1339		523
	127393	127548	MER53	1	150	DNA	d	0.8355	1.1176	785		155
	128018	128416	L1MA9	127	516	NonLTR/L1	c	0.8235	1.6	2163		398
	128427	128928	L1MA9	552	1054	NonLTR/L1	d	0.8196	1.537	2711		501
	131730	131816	THER2_ME	42	128	NonLTR/SINE/SINE2	c	0.6552	1.25	313		86
	131847	132237	MLT1I	3	409	ERV/ERV3	c	0.6909	1.3293	1210		390
	132408	132532	L2B	46	171	NonLTR/CR1	d	0.6299	2	256		124
	133140	133237	MIRb	78	176	NonLTR/SINE/SINE2	c	0.7600	1.3571	372		97
	134820	135024	MIRb	38	234	NonLTR/SINE/SINE2	d	0.6517	1.3721	335		204
	135917	136065	MIRb	51	205	NonLTR/SINE/SINE2	d	0.7333	1.3462	526		148
	136250	136333	MER63D	1	85	DNA/hAT	d	0.7059	2	303		83
	136334	136431	MER63D	312	408	DNA/hAT	d	0.7755	1.5833	437		97
	136883	137018	MIR	16	177	NonLTR/SINE/SINE2	c	0.7194	1.5455	410		135
	137728	137914	LTR16A	241	445	ERV/ERV3	c	0.7754	1.3846	746		186
	138851	139317	L2	2955	3419	NonLTR/CR1	c	0.6689	1.5641	845		466
	139369	139463	6kbHsap	667	760	Interspersed_Repeat	d	0.7188	1.5714	297		94
	140940	141090	ALPINE1	1	127	NonLTR/SINE/SINE2	d	0.8984	1.5714	833		150
	141191	141298	L2	3310	3419	NonLTR/CR1	d	0.6606	1.619	280		107
	141667	141764	UCON104	4	103	DNA/Mariner	d	0.7700	1.9091	374		97
	145955	146015	MMERVK10D3_I	1361	1421	ERV/ERV2	c	0.7667	1.5	238		60
	147584	147762	MER5B	1	178	DNA/hAT	d	0.6022	1.7297	304		178
	147941	148033	L1ME4A	761	861	NonLTR/L1	d	0.7579	1.6667	335		92
	149460	150057	MER90a_LTR	1	614	ERV/ERV1	c	0.7178	1.5743	2232		597
	150411	150471	L2	3361	3419	NonLTR/CR1	c	0.7377	1.5556	236		60
	152758	152892	MIRb	84	222	NonLTR/SINE/SINE2	d	0.6569	1.4194	321		134
	152902	153121	Tigger1_SS	1	189	DNA/Mariner	d	0.8125	1.4211	849		219
	153187	153254	LTR78B	1	70	ERV/ERV1	c	0.7000	1.5833	232		67
	153302	153344	ERV46_MD_I	4956	5000	ERV/ERV1	c	0.8409	1.5	251		42
	154733	155351	L1ME2	232	879	NonLTR/L1	c	0.7524	1.6296	2280		618
	155725	157165	L1ME_ORF2	1658	3273	NonLTR/L1	c	0.7140	1.77	4155		1440
	157166	158321	L1-2_Vpa	4566	5704	NonLTR/L1	d	0.9040	1.5082	7300		1155
	158327	158671	L1MEf_5end	676	1026	NonLTR/L1	c	0.6725	1.7368	699		344
	158672	158876	MLT2B2	1	214	ERV/ERV3	d	0.7633	1.6071	927		204
	159149	159317	MIRb	68	242	NonLTR/SINE/SINE2	d	0.6765	1.5172	271		168
	161089	161390	L1MAB_EC	6587	6890	NonLTR/L1	d	0.8388	1.5556	1630		301
	161900	162031	L1-2_Vpa	5625	5773	NonLTR/L1	d	0.8321	1.3846	669		131
	162724	162981	MIR	1	260	NonLTR/SINE/SINE2	d	0.6980	1.5349	669		257
	164275	164417	Charlie16a	85	229	DNA/hAT	c	0.7241	1.5652	457		142
	165294	165402	L2	3301	3419	NonLTR/CR1	d	0.7000	1.6111	319		108
	165417	165467	MamRep488	130	175	DNA/hAT	d	0.8085	1.6	218		50
	166792	166841	ERV6B-MD_I	43	91	ERV/ERV1	d	0.8367	1.5	233		49
	167161	167240	ERV36_MD_I	4867	4942	ERV/ERV2	d	0.7792	1.7143	243		79
	170060	170180	L2C	116	235	NonLTR/L2	d	0.7227	1.8	352		120
	170680	170716	RLTR25_MM	1302	1336	LTR	c	0.8611	2	223		36
	172871	172991	ALPINE1	3	127	NonLTR/SINE/SINE2	d	0.8699	1.5556	814		120
	174168	174359	L1-2_Vpa	5614	5786	NonLTR/L1	c	0.7988	1.5	605		191
	174368	175676	L1-3_Vpa	3983	5168	NonLTR/L1	c	0.8669	1.5506	6811		1308
	175683	175931	L1-3_Vpa	3716	3965	NonLTR/L1	d	0.8680	1.1034	1737		248
	176307	176820	L1-2_Vpa	5287	5791	NonLTR/L1	c	0.8814	1.7097	3192		513
	177043	177149	L1-6_TS	1151	1251	NonLTR/L1	d	0.7087	1.5625	251		106
	180677	180874	L1MAB_EC	6684	6889	NonLTR/L1	d	0.7525	1.9524	606		197
	181501	181619	MIR3	50	177	NonLTR/SINE/SINE2	c	0.6825	1.5238	318		118
	182102	182194	ERV19_MD_I	376	459	ERV/ERV1	c	0.7442	1.5385	219		92
	183921	184112	L1-2_Vpa	5600	5791	NonLTR/L1	d	0.8802	1.6429	1258		191
	184244	184368	L1ME4A	273	415	NonLTR/L1	d	0.6822	1.6818	291		124
	185345	185572	SINE1_BB	1	237	NonLTR/SINE	c	0.8130	1.8947	1008		227
	186361	186419	LTR66	392	448	ERV/ERV3	d	0.7759	2	206		58
	187282	187370	L1-5_LA	171	255	NonLTR/L1	d	0.7159	1.75	224		88
	189375	189521	MER80B	20	169	DNA/hAT	d	0.6689	1.875	325		146
											TOT	38369
											Bac	190030
											%	20.191

## Sheet: Dromedary
List of interspersed elements found at casein gene cluster in dromedary. Numbering starts approximately 500 bp upstream the exon 1 of as1-casein encoding gene.
Name	From	To	Name	From	To	Class	Dir	Sim	Pos/Mm:Ts	Score		Bp
Dromedary	1848	1912	LINE_CH	14	78	NonLTR	d	0.9231	1.6667	488		64
	5676	5710	ERV46_MD_I	4960	4994	ERV/ERV1	c	0.8571	1.25	243		34
	6907	7465	LTR8_Vpa	62	631	ERV/ERV1	c	0.8060	1.4928	2974		558
	7480	7563	Charlie16a	128	227	DNA/hAT	d	0.7558	1.7273	255		83
	7997	8135	Charlie16a	137	296	DNA/hAT	c	0.7466	2	407		138
	9345	9392	LINE_CH	302	349	NonLTR	d	0.8125	1.8	261		47
	9787	9841	MIRb	199	254	NonLTR/SINE/SINE2	d	0.7679	1.5	250		54
	10251	10298	LINE_CH	357	404	NonLTR	d	0.8125	3	238		47
	12175	12218	LTR15C_Opr	403	443	ERV/ERV2	d	0.8571	2.5	223		43
	14838	15011	LINE_CH	497	671	NonLTR	d	0.7429	1.8636	632		173
	15602	15659	LINE_CH	671	729	NonLTR	d	0.8305	1.2857	324		57
	16195	16238	PRIMA4_I	533	578	ERV	d	0.8000	1	263		43
	16551	16676	LINE_CH	715	838	NonLTR	d	0.8080	1.375	611		125
	16678	16934	LINE_CH	1297	1554	NonLTR	d	0.8300	1.8095	1222		256
	17100	17276	ERVL-E	3408	3584	ERV/ERV3	c	0.6441	1.4524	527		176
	18154	18263	ERV3-1_Pca-I	2361	2477	ERV/ERV3	c	0.7054	1.55	381		109
	18386	18471	RatERVL	2091	2177	ERV/ERV3	c	0.6552	1.3182	273		85
	19445	19585	CHARLIE8	58	194	DNA/hAT	c	0.6475	1.5926	263		140
	19952	20300	MLT1A0	1	363	ERV/ERV3	d	0.7450	1.3455	1230		348
	20629	20896	LTR16D2	46	318	ERV/ERV3	c	0.6277	1.4918	509		267
	21093	21685	L1ME3A	39	644	NonLTR/L1	c	0.6745	1.6887	1505		592
	21707	22396	L2	1721	2490	NonLTR/CR1	c	0.6533	1.5333	1117		689
	22513	22938	LTR9_Vpa	1	525	ERV/ERV1	d	0.8648	1.5152	2337		425
	23253	23377	MER94	1	134	DNA/hAT	c	0.7008	1.3478	371		124
	24994	25101	MER5B	77	178	DNA/hAT	d	0.7019	1.9286	349		107
	26136	26237	L1MC5	1945	2042	NonLTR/L1	d	0.7327	1.8333	293		101
	26743	26826	MIR	71	162	NonLTR/SINE/SINE2	c	0.7765	1.6	344		83
	26845	26911	MIR	71	143	NonLTR/SINE/SINE2	c	0.8060	1.2222	335		66
	27180	27252	L1ME3D_3end	899	976	NonLTR/L1	d	0.7922	1.7143	292		72
	29085	29149	L1-Y_CF	1076	1142	NonLTR/L1	d	0.7424	1.7778	252		64
	29384	29440	LINE_CH	18	74	NonLTR	c	0.8070	1.8333	297		56
	29803	29930	L2	3273	3404	NonLTR/CR1	c	0.7143	1.7222	413		127
	30436	30488	ERV2-3_STr-I	6580	6635	ERV/ERV2	d	0.8148	1.4	203		52
	32442	32659	L1-2_Vpa	5550	5773	NonLTR/L1	d	0.8955	1.2353	1508		217
	34369	34588	MER20	2	218	DNA/hAT	c	0.7820	1.7083	934		219
	34684	35028	L2	909	1293	NonLTR/CR1	d	0.6564	1.5455	634		344
	35150	35573	L2	2848	3292	NonLTR/CR1	d	0.6447	1.5625	613		423
	36194	36359	MIRb	71	237	NonLTR/SINE/SINE2	d	0.6786	1.6296	295		165
	38113	38448	L2	3042	3415	NonLTR/CR1	c	0.6725	1.7679	778		335
	39932	40075	Tigger1_SS	1	150	DNA/Mariner	d	0.7755	1.4737	670		143
	40082	40143	MER2	8	70	DNA/Mariner	c	0.7619	1.75	297		61
	40149	40495	MLT1A0	1	344	ERV/ERV3	c	0.7209	1.4483	1171		346
	41450	41754	L1-1_Vpa	5822	6207	NonLTR/L1	d	0.9708	1.3333	2151		304
	42166	42343	MER5A1	4	159	DNA/hAT	c	0.7000	1.5172	491		177
	43806	43834	SQR4_MM	335	363	Simple/Sat/SAT	c	0.8966	1	205		28
	43867	44137	Tigger10	975	1252	DNA/Mariner	c	0.6471	1.4364	403		270
	47926	48050	MER5A1	32	159	DNA/hAT	d	0.7188	1.65	487		124
	49074	49148	ERV40_MD_I	895	962	ERV/ERV1	d	0.7571	1.875	234		74
	49583	49957	MER92A	1	412	ERV/ERV1	c	0.7368	1.566	1357		374
	50359	50774	MLT1C2	13	461	ERV/ERV3	c	0.7464	1.6182	1457		415
	52199	52285	MIRb	29	114	NonLTR/SINE/SINE2	c	0.6860	1.3158	276		86
	52312	52379	MLT1D	435	502	ERV/ERV3	c	0.9118	2	493		67
	52583	53317	L1MA9	202	944	NonLTR/L1	c	0.7378	1.5351	2798		734
	53318	54367	L1MEC_5	823	2050	NonLTR/L1	c	0.7104	1.8731	1768		1049
	57900	58258	MLT1A0	4	374	ERV/ERV3	c	0.7577	1.5	1315		358
	58491	58538	RMER17C2	247	294	ERV/ERV2	c	0.7500	1.3333	231		47
	59132	59217	HAL1-1D_Tbel	390	473	NonLTR/L1	c	0.7349	1.3846	223		85
	59605	59783	MER5A	9	187	DNA/hAT	c	0.7104	1.8333	516		178
	61007	61516	L1-2_Vpa	4479	4974	NonLTR/L1	c	0.8323	1.5714	2803		509
	64691	64746	CHARLIE2	581	635	DNA/hAT	c	0.7679	4	238		55
	65325	65454	MER5A1	28	159	DNA/hAT	d	0.7121	1.6364	498		129
	66962	67367	MER92A	1	410	ERV/ERV1	c	0.7097	1.5606	1395		405
	67780	67859	MLT1C	384	467	ERV/ERV3	c	0.8072	2.2	368		79
	68342	68420	L1-2_Vpa	5692	5773	NonLTR/L1	d	0.7778	1.6	354		78
	68604	69018	ERV3-5-EC_LTR	1	434	ERV/ERV3	c	0.7740	1.4545	1773		414
	70039	70177	L1MA10	928	1065	NonLTR/L1	c	0.7101	2.1111	463		138
	70296	70353	L1-2_Ttr	1667	1722	NonLTR/L1	d	0.7368	1.75	204		57
	72245	72366	ALPINE1	2	126	NonLTR/SINE/SINE2	d	0.8943	1.2222	878		121
	72378	72424	ERV2-1_CJ-I	216	263	ERV/ERV2	c	0.8542	4	225		46
	74355	74462	SINE_VV	1	101	NonLTR/SINE/SINE2	d	0.8333	1.75	595		107
	76699	77051	L2	2389	2767	NonLTR/CR1	d	0.6740	1.5	1031		352
	77652	77947	CHARLIE8A	47	341	DNA/hAT	d	0.6336	1.7407	375		295
	78028	78286	LTR2_Vpa	1	259	ERV/ERV2	d	0.9614	1.6667	2152		258
	78592	78943	LTR2_Vpa	433	795	ERV/ERV2	d	0.7585	4.6111	2093		351
	80031	80080	L2	3335	3387	NonLTR/CR1	d	0.7692	1.4286	253		49
	80415	80467	LINE_CH	24	76	NonLTR	d	0.8113	1.4286	304		52
	82766	82950	MER113B	39	220	DNA/hAT	c	0.6940	1.6667	286		184
	85391	85509	MIRb	110	239	NonLTR/SINE/SINE2	d	0.7025	1.4286	275		118
	87406	87543	L1MA10	928	1065	NonLTR/L1	d	0.7609	1.875	606		137
	91471	91541	Eutr8	78	147	DNA/hAT	c	0.7429	1.5	203		70
	94647	94702	L2	2810	2867	NonLTR/CR1	c	0.8103	4	251		55
	95554	95604	ERV6_MD_I	2068	2120	ERV/ERV1	c	0.8431	3	214		50
	96886	96961	L1MCA_5	1209	1291	NonLTR/L1	c	0.7848	2	320		75
	97003	97316	L1MCC_5	1209	1536	NonLTR/L1	c	0.7492	1.9706	1136		313
	99345	99406	L1M1B_5	1045	1116	NonLTR/L1	d	0.8060	2	246		61
	100543	100933	L4	614	1003	NonLTR/RTEX	c	0.6463	2.1525	838		390
	101575	101698	MIR	114	244	NonLTR/SINE/SINE2	d	0.6984	1.8947	365		123
	102154	102237	GOLEM	218	288	DNA/Mariner	d	0.7838	1.5	272		83
	103140	103233	ALPINE1	1	98	NonLTR/SINE/SINE2	d	0.8696	1.125	564		93
	104220	104301	L1-2_Vpa	5703	5784	NonLTR/L1	c	0.8415	1.8571	471		81
	105101	105240	L1MAB_EC	6653	6809	NonLTR/L1	c	0.8207	1.2353	685		139
	105342	105415	ERV3-1_MEu-LTR	130	215	ERV/ERV3	d	0.7821	2.4	251		73
	106009	106083	RMER17C2	210	279	ERV/ERV2	d	0.7042	1.5385	223		74
	106395	106839	L1ME1	487	909	NonLTR/L1	c	0.7198	1.6271	1075		444
	106843	106982	L1-4_Cho	4398	4530	NonLTR/L1	c	0.7259	1.7222	351		139
	107008	107247	L1MEC_5	444	690	NonLTR/L1	c	0.7119	1.7222	801		239
	107285	107754	L1-2_Vpa	5286	5785	NonLTR/L1	c	0.7368	1.7188	1470		469
	107841	107956	L1-2B_EC	5549	5666	NonLTR/L1	c	0.8051	1.5	570		115
	108001	108270	L1MEC_5	50	365	NonLTR/L1	c	0.7527	1.3488	1036		269
	110398	110436	Eutr7	177	215	DNA/hAT	c	0.8462	1.5	209		38
	110918	111080	MIR	67	229	NonLTR/SINE/SINE2	c	0.6951	1.6552	539		162
	111201	111315	MLT1C1	365	504	ERV/ERV3	c	0.7500	1.6	366		114
	111370	111583	L2	2549	2763	NonLTR/CR1	d	0.6898	1.561	749		213
	111746	111928	MLT1J2	266	448	ERV/ERV3	c	0.6413	1.3125	597		182
	111952	112906	L1-2_Vpa	4807	5773	NonLTR/L1	c	0.8826	1.3467	6401		954
	112907	113192	LTR9A_EC	3	298	ERV	c	0.7965	1.4848	1367		285
	114073	114165	X9c_DNA	32	128	DNA	c	0.7158	1.5333	263		92
	114456	114709	ALTR2B2_SSc	194	445	ERV/ERV1	d	0.8627	1.45	1646		253
	115842	116655	L2	2579	3405	NonLTR/CR1	d	0.6471	1.6738	1079		813
	116662	116720	L1-3_PVa	3626	3679	NonLTR/L1	d	0.7719	1.1111	220		58
	117942	118081	L1ME3D_3end	613	751	NonLTR/L1	c	0.6761	1.5185	329		139
	118417	118905	L2	2268	2760	NonLTR/CR1	d	0.6619	1.4423	1264		488
	120263	120311	L1MC4	1328	1376	NonLTR/L1	d	0.7347	1.4444	202		48
	120972	121045	ERV3_MD_I	6551	6623	ERV/ERV1	c	0.7568	1.4444	210		73
	121216	121282	SloEFV-I	6092	6158	ERV	d	0.7761	1.8333	206		66
	122173	122398	L1ME3C_3end	585	808	NonLTR/L1	c	0.6991	1.75	490		225
	122831	123231	L2	2410	2809	NonLTR/CR1	d	0.6624	1.8182	840		400
	124533	124971	MER104C	212	685	DNA	c	0.6953	1.7302	843		438
	125398	125463	MIRc	102	170	NonLTR/SINE/SINE2	d	0.7313	1.2143	306		65
	126744	127214	L2	2558	3073	NonLTR/CR1	d	0.6708	1.6222	1267		470
	127269	127424	MER53	1	150	DNA	d	0.8421	1.125	800		155
	127894	128292	L1MA9	127	516	NonLTR/L1	c	0.8184	1.5714	2132		398
	128303	128804	L1MA9	552	1054	NonLTR/L1	d	0.8196	1.537	2711		501
	131607	131693	THER2_ME	42	128	NonLTR/SINE/SINE2	c	0.6552	1.25	313		86
	131724	132114	MLT1I	3	409	ERV/ERV3	c	0.6909	1.3293	1210		390
	132285	132409	L2B	46	171	NonLTR/CR1	d	0.6220	1.9565	245		124
	133042	133139	MIRb	78	176	NonLTR/SINE/SINE2	c	0.7600	1.3571	372		97
	134719	134923	MIRb	38	234	NonLTR/SINE/SINE2	d	0.6517	1.3721	335		204
	135816	135964	MIRb	51	205	NonLTR/SINE/SINE2	d	0.7333	1.3462	526		148
	136149	136232	MER63D	1	85	DNA/hAT	d	0.7059	2	303		83
	136233	136330	MER63D	312	408	DNA/hAT	d	0.7755	1.5833	437		97
	136782	136917	MIR	16	177	NonLTR/SINE/SINE2	c	0.7194	1.5455	410		135
	137615	137801	LTR16A	241	445	ERV/ERV3	c	0.7754	1.44	735		186
	138738	139204	L2	2955	3419	NonLTR/CR1	c	0.6659	1.5696	828		466
	139256	139350	6kbHsap	667	760	Interspersed_Repeat	d	0.7188	1.5714	297		94
	140827	140975	ALPINE1	1	127	NonLTR/SINE/SINE2	d	0.8984	1.5714	841		148
	141076	141183	L2	3310	3419	NonLTR/CR1	d	0.6697	1.65	294		107
	141552	141649	UCON104	4	103	DNA/Mariner	d	0.7700	1.9091	374		97
	145842	145896	MMERVK10D3_I	1367	1421	ERV/ERV2	c	0.7963	1.5	237		54
	147480	147658	MER5B	1	178	DNA/hAT	d	0.6099	1.6316	321		178
	147837	147929	L1ME4A	761	861	NonLTR/L1	d	0.7579	1.6667	335		92
	149357	149954	MER90a_LTR	1	614	ERV/ERV1	c	0.7178	1.5743	2233		597
	150308	150368	L2	3361	3419	NonLTR/CR1	c	0.7377	1.5556	236		60
	152659	152793	MIRb	84	222	NonLTR/SINE/SINE2	d	0.6569	1.4194	321		134
	152803	153022	Tigger1_SS	1	189	DNA/Mariner	d	0.8125	1.35	857		219
	153088	153155	LTR78B	1	70	ERV/ERV1	c	0.7000	1.5833	232		67
	153203	153245	ERV46_MD_I	4956	5000	ERV/ERV1	c	0.8182	1.4	236		42
	154634	155252	L1ME2	232	879	NonLTR/L1	c	0.7492	1.6341	2240		618
	155626	157066	L1ME_ORF2	1658	3273	NonLTR/L1	c	0.7135	1.7783	4119		1440
	157067	158225	L1-2_Vpa	4566	5704	NonLTR/L1	d	0.9068	1.5085	7342		1158
	158231	158575	L1MEf_5end	676	1026	NonLTR/L1	c	0.6754	1.7818	705		344
	158576	158780	MLT2B2	1	214	ERV/ERV3	d	0.7633	1.6071	927		204
	159053	159221	MIRb	68	242	NonLTR/SINE/SINE2	d	0.6765	1.5172	271		168
	160990	161291	L1MAB_EC	6587	6890	NonLTR/L1	d	0.8355	1.5357	1618		301
	161843	161974	L1-2_Vpa	5625	5773	NonLTR/L1	d	0.8321	1.3846	669		131
	162670	162927	MIR	1	260	NonLTR/SINE/SINE2	d	0.6980	1.5349	669		257
	164221	164363	Charlie16a	85	229	DNA/hAT	c	0.7379	1.5455	494		142
	165244	165352	L2	3301	3419	NonLTR/CR1	d	0.7000	1.6111	319		108
	165367	165417	MamRep488	130	175	DNA/hAT	d	0.8085	1.6	218		50
	169877	170019	L2C	116	256	NonLTR/L2	d	0.6950	1.7143	359		142
	172671	172791	ALPINE1	3	127	NonLTR/SINE/SINE2	d	0.8699	1.5556	814		120
	173969	174160	L1-2_Vpa	5614	5786	NonLTR/L1	c	0.7988	1.5	605		191
	174169	175457	L1-3_Vpa	3983	5168	NonLTR/L1	c	0.8342	1.9889	6582		1288
	175464	175712	L1-3_Vpa	3716	3965	NonLTR/L1	d	0.8640	1.1379	1712		248
	176088	176601	L1-2_Vpa	5287	5791	NonLTR/L1	c	0.8851	1.625	3249		513
	176823	176932	L1MAB2_ML	1913	2033	NonLTR/L1	d	0.6842	1.4762	268		109
	180458	180655	L1MAB_EC	6684	6889	NonLTR/L1	d	0.7525	1.9524	606		197
	181282	181400	MIR3	50	177	NonLTR/SINE/SINE2	c	0.6825	1.5238	318		118
	181883	181975	ERV19_MD_I	376	459	ERV/ERV1	c	0.7442	1.5385	219		92
	183702	183881	L1-2_Vpa	5600	5791	NonLTR/L1	d	0.8729	1.6923	1096		179
	184014	184138	L1ME4A	273	415	NonLTR/L1	d	0.6822	1.6818	291		124
	185044	185272	SINE1_BB	1	237	NonLTR/SINE	c	0.7940	1.8696	1007		228
	186982	187070	L1-5_LA	171	255	NonLTR/L1	d	0.7273	1.8182	240		88
	189077	189223	MER80B	20	169	DNA/hAT	d	0.6689	1.875	325		146
											TOT	37900
											Dro	189940
											%	19.9537

## Sheet: Alpaca
List of interspersed elements found at casein gene cluster in alpaca. Numbering starts approximately 500 bp upstream the exon 1 of as1-casein encoding gene.
Name	From	To	Name	From	To	Class	Dir	Sim	Pos/Mm:Ts	Score		Bp
Alpaca	2144	2208	LINE_CH	14	78	NonLTR	d	0.9077	1.5	472		64
	5475	5547	ERV3-1_SSc-I	5649	5721	ERV/ERV3	c	0.7857	2	250		72
	7420	7982	LTR8_Vpa	62	631	ERV/ERV1	c	0.8142	1.4286	3128		562
	7997	8079	Charlie16a	128	227	DNA/hAT	d	0.7674	1.8889	257		82
	8559	8646	Charlie16a	137	226	DNA/hAT	c	0.7667	2.1111	344		87
	9810	9849	LINE_CH	302	341	NonLTR	d	0.8250	2.3333	219		39
	10252	10306	MIRb	199	254	NonLTR/SINE/SINE2	d	0.7500	1.4444	236		54
	10714	10761	LINE_CH	357	404	NonLTR	d	0.8125	3	238		47
	12148	12232	ERV44_MD_I	95	186	ERV/ERV1	c	0.7126	1.4667	223		84
	15307	15480	LINE_CH	497	671	NonLTR	d	0.7429	1.7826	642		173
	16071	16128	LINE_CH	671	729	NonLTR	d	0.8136	1.1111	314		57
	16589	16648	PRIMA4_I	508	578	ERV	d	0.8413	1	334		59
	16961	17087	LINE_CH	715	838	NonLTR	d	0.8080	1.3529	635		126
	17089	17345	LINE_CH	1297	1554	NonLTR	d	0.8300	1.7273	1232		256
	17511	17687	ERVL-E	3408	3584	ERV/ERV3	c	0.6685	1.4865	559		176
	18565	18721	ERV3-1_Pca-I	2299	2477	ERV/ERV3	c	0.6852	1.6429	390		156
	18796	18881	ERV3-1_ET-I	2070	2156	ERV/ERV3	c	0.6897	1.7333	267		85
	20352	20700	MLT1A0	1	363	ERV/ERV3	d	0.7464	1.3571	1418		348
	21024	21292	LTR16D2	46	318	ERV/ERV3	c	0.6168	1.4844	493		268
	21488	22079	L1ME3	35	644	NonLTR/L1	c	0.6817	1.7374	1465		591
	22137	22669	L2	1868	2456	NonLTR/CR1	c	0.6574	1.4587	1014		532
	22903	23338	LTR9_Vpa	1	525	ERV/ERV1	d	0.8535	1.3846	2236		435
	23653	23776	MER94	1	133	DNA/hAT	c	0.7381	1.3684	450		123
	25394	25500	MER5B	78	178	DNA/hAT	d	0.6990	1.9286	338		106
	26536	26637	L1MC5	1945	2042	NonLTR/L1	d	0.7300	1.9167	295		101
	27164	27226	MIR	71	139	NonLTR/SINE/SINE2	c	0.8413	1.3333	320		62
	27495	27567	L1ME3D_3end	899	976	NonLTR/L1	d	0.7662	1.75	252		72
	28935	28998	MER4BI	1907	1965	ERV	c	0.8226	2	200		63
	29693	29749	LINE_CH	18	74	NonLTR	c	0.8070	1.5714	307		56
	30094	30222	L2	3273	3419	NonLTR/CR1	c	0.7239	1.7222	400		128
	30704	30756	ERV2-3_STr-I	6580	6635	ERV/ERV2	d	0.8148	1.4	203		52
	32160	32223	L1-2B_EC	911	970	NonLTR/L1	d	0.7903	1.5	219		63
	32714	32959	L1-2_Vpa	5550	5773	NonLTR/L1	d	0.9058	1.2308	1409		245
	34652	34871	MER20	2	218	DNA/hAT	c	0.7583	1.7692	835		219
	35433	35855	L2	2848	3292	NonLTR/CR1	d	0.6447	1.575	650		422
	36476	36635	MIRb	71	236	NonLTR/SINE/SINE2	d	0.6646	1.96	275		159
	38375	38710	L2	3042	3415	NonLTR/CR1	c	0.6735	1.7636	740		335
	40178	40320	Tigger1_SS	1	148	DNA/Mariner	d	0.7862	1.5294	679		142
	40321	40390	MER2	8	78	DNA/Mariner	c	0.7183	1.7273	281		69
	40396	40742	MLT1A0	1	344	ERV/ERV3	c	0.7209	1.5	1231		346
	40857	40913	MARINER4_MD	193	245	DNA/Mariner	d	0.8364	1	201		56
	41664	41743	L1-2_Ttr	1598	1675	NonLTR/L1	c	0.7722	2	266		79
	42128	42305	MER5A1	4	159	DNA/hAT	c	0.7000	1.5172	491		177
	43766	43799	SQR4_MM	330	363	Simple/Sat/SAT	c	0.9412	1	266		33
	43831	44097	Tigger10	975	1252	DNA/Mariner	c	0.6434	1.4464	419		266
	47903	48027	MER5A1	32	159	DNA/hAT	d	0.7266	1.6842	501		124
	49050	49124	ERV40_MD_I	895	962	ERV/ERV1	d	0.7571	2.1429	227		74
	49559	49942	MER92A	1	412	ERV/ERV1	c	0.7487	1.549	1472		383
	50344	50758	MLT1C2	13	461	ERV/ERV3	c	0.7464	1.5439	1462		414
	51576	51618	L1A-2_MD	3014	3054	NonLTR/L1	d	0.8095	1.1667	218		42
	52181	52289	MIRb	7	114	NonLTR/SINE/SINE2	c	0.6697	1.3913	284		108
	52293	52364	MLT1D	431	502	ERV/ERV3	c	0.9028	2.3333	504		71
	52556	53299	L1MA9	202	944	NonLTR/L1	c	0.7339	1.5739	2540		743
	53300	54345	L1MEC_5	823	2050	NonLTR/L1	c	0.7052	1.8696	1694		1045
	55304	55373	Zaphod3	539	617	DNA/hAT	d	0.7606	1.1818	227		69
	57864	58224	MLT1A0	1	374	ERV/ERV3	c	0.7645	1.449	1511		360
	58454	58501	RMER17C2	247	294	ERV/ERV2	c	0.7708	1.375	246		47
	59573	59750	MER5A1	4	159	DNA/hAT	c	0.7562	1.7895	603		177
	60960	61469	L1-2_Vpa	4479	4974	NonLTR/L1	c	0.8440	1.5532	2945		509
	64626	64679	CHARLIE2	581	633	DNA/hAT	c	0.7593	4	219		53
	65253	65387	MER5A1	23	159	DNA/hAT	d	0.7226	1.7143	537		134
	66176	66252	L1MdV_II	4712	4792	NonLTR/L1	d	0.7564	1.4	268		76
	66927	67316	MER92A	1	410	ERV/ERV1	c	0.7018	1.5692	1228		389
	67726	67805	MLT1C2	377	461	ERV/ERV3	c	0.7976	1.8571	381		79
	68288	68366	L1-2_Vpa	5692	5773	NonLTR/L1	d	0.7531	1.6364	314		78
	68546	68670	ERV3-5-EC_LTR	298	434	ERV/ERV3	c	0.8306	2.1111	637		124
	68671	69065	ERV3-5-EC_LTR	1	420	ERV/ERV3	c	0.7749	1.4423	1683		394
	70357	70493	L1ME1	774	908	NonLTR/L1	c	0.7353	1.9444	527		136
	72555	72675	ALPINE1	2	126	NonLTR/SINE/SINE2	d	0.8780	1.3333	809		120
	73229	73302	HAL1-3_ML	1443	1521	NonLTR/L1	c	0.7838	1.5	281		73
	74664	74770	SINE_VV	1	101	NonLTR/SINE/SINE2	d	0.8416	1.75	623		106
	77001	77290	L2	2389	2680	NonLTR/CR1	d	0.6849	1.5088	961		289
	77404	77562	L2	2883	3063	NonLTR/CR1	d	0.6527	1.4706	340		158
	77618	77844	L2	3154	3382	NonLTR/CR1	d	0.6549	1.8286	324		226
	77953	78248	CHARLIE8A	47	341	DNA/hAT	d	0.6495	1.76	472		295
	78329	79125	LTR2_Vpa	1	795	ERV/ERV2	d	0.9472	1.2812	6501		796
	80620	80672	LINE_CH	24	76	NonLTR	d	0.8113	1.4286	302		52
	82414	82494	LTR28_OC	461	542	ERV/ERV2	c	0.7073	1.6154	247		80
	82972	83156	MER113B	39	220	DNA/hAT	c	0.6995	1.7308	318		184
	85523	85711	MIRb	15	239	NonLTR/SINE/SINE2	d	0.6974	1.6	325		188
	86127	86155	SQR2_MM	348	376	Simple/Sat/SAT	d	0.9310	2	237		28
	87485	87576	L1-2_Vpa	5476	5571	NonLTR/L1	d	0.7684	1.8	388		91
	87581	87718	L1MA10	928	1065	NonLTR/L1	d	0.7681	1.9333	621		137
	92655	92845	MIR	52	249	NonLTR/SINE/SINE2	c	0.6895	2.2174	314		190
	94809	94864	L2	2810	2867	NonLTR/CR1	c	0.7931	3	237		55
	97045	97120	L1MCA_5	1209	1291	NonLTR/L1	c	0.7848	2	320		75
	97162	97471	L1MCC_5	1209	1536	NonLTR/L1	c	0.7468	1.9412	1082		309
	100667	100947	L4	728	1003	NonLTR/RTEX	c	0.6631	2.0952	736		280
	101702	101825	MIR	114	244	NonLTR/SINE/SINE2	d	0.6905	1.7619	327		123
	102294	102377	GOLEM	218	288	DNA/Mariner	d	0.7838	1.5	272		83
	103284	103377	ALPINE1	1	98	NonLTR/SINE/SINE2	d	0.8696	1.125	564		93
	104269	104353	L1ME5	209	299	NonLTR/L1	c	0.7556	1.8889	221		84
	104366	104447	L1-2_Vpa	5703	5784	NonLTR/L1	c	0.8537	2	486		81
	105243	105372	L1MAB_EC	6663	6809	NonLTR/L1	c	0.8296	1.2	651		129
	106554	106994	L1ME1	487	909	NonLTR/L1	c	0.7170	1.7167	1179		440
	106998	107141	L1-4_Cho	4398	4530	NonLTR/L1	c	0.7206	1.7778	332		143
	107167	107406	L1MEC_5	444	690	NonLTR/L1	c	0.6914	1.7179	713		239
	107440	107894	L1-2_Vpa	5303	5791	NonLTR/L1	c	0.7343	1.7302	1431		454
	108006	108121	L1-2B_EC	5549	5666	NonLTR/L1	c	0.8305	1.6364	616		115
	108136	108437	L1MEC_5	49	396	NonLTR/L1	c	0.7403	1.4082	1100		301
	110696	110744	Eutr7	170	217	DNA/hAT	c	0.8163	1.6	221		48
	110786	110818	HERVK3I	3764	3797	ERV/ERV2	d	0.8824	1.5	218		32
	111215	111378	MIR	66	229	NonLTR/SINE/SINE2	c	0.7030	1.6786	520		163
	111498	111611	MLT1C1	366	504	ERV/ERV3	c	0.7542	1.6667	401		113
	111666	111865	L2	2549	2749	NonLTR/CR1	d	0.6881	1.5385	694		199
	112046	112228	MLT1J2	266	448	ERV/ERV3	c	0.6503	1.2766	559		182
	112246	113209	L1-2_Vpa	4807	5773	NonLTR/L1	c	0.8775	1.3947	6268		963
	113210	113495	LTR9A_EC	3	298	ERV	c	0.8000	1.5484	1370		285
	114375	114467	X9c_DNA	32	128	DNA	c	0.7158	1.5333	263		92
	114749	115002	ALTR2B2_SSc	194	445	ERV/ERV1	d	0.8588	1.3636	1643		253
	116152	116960	L2	2593	3405	NonLTR/CR1	d	0.6538	1.635	1121		808
	118230	118442	L1ME3D_3end	539	751	NonLTR/L1	c	0.6605	1.6154	357		212
	118705	118806	L2	2268	2362	NonLTR/CR1	d	0.6735	1.2727	272		101
	118846	119329	L2	2268	2756	NonLTR/CR1	d	0.6680	1.4646	1274		483
	120654	120690	L1MC4	1328	1366	NonLTR/L1	d	0.8421	1.6667	212		36
	121425	121460	ERV3-1_DNo-I	5680	5715	ERV/ERV3	c	0.8611	1	247		35
	122648	122873	L1ME3C_3end	585	808	NonLTR/L1	c	0.6933	1.7576	483		225
	123311	123711	L2	2410	2809	NonLTR/CR1	d	0.6650	1.7727	829		400
	125003	125431	MER104C	212	685	DNA	c	0.6893	1.7121	866		428
	125433	125500	MER104B	20	88	DNA	c	0.7536	1.7778	267		67
	125857	125923	MIRc	102	170	NonLTR/SINE/SINE2	d	0.7059	1.2	261		66
	127156	127627	L2	2558	3073	NonLTR/CR1	d	0.6715	1.5761	1273		471
	127682	127837	MER53	1	150	DNA	d	0.8487	1.1333	815		155
	128067	128102	ERV2-1-I_Opr	3228	3266	ERV/ERV2	c	0.8649	1	240		35
	128313	128707	L1MA9	131	516	NonLTR/L1	c	0.8217	1.561	2012		394
	128722	129223	L1MA9	552	1054	NonLTR/L1	d	0.8176	1.5849	2524		501
	131650	131728	RMER3D-int	2757	2833	ERV/ERV2	d	0.7821	1.8333	219		78
	131997	132083	THER2_ME	42	128	NonLTR/SINE/SINE2	c	0.6552	1.25	313		86
	132114	132504	MLT1I	3	409	ERV/ERV3	c	0.6961	1.3544	1229		390
	132675	132799	L2B	46	171	NonLTR/CR1	d	0.6378	1.9545	282		124
	133404	133501	MIRb	78	176	NonLTR/SINE/SINE2	c	0.7600	1.3571	372		97
	135105	135288	MIRb	59	234	NonLTR/SINE/SINE2	d	0.6480	1.4737	312		183
	136181	136344	MIRb	51	219	NonLTR/SINE/SINE2	d	0.7152	1.4138	504		163
	136588	136680	MER63D	312	409	DNA/hAT	d	0.7789	1.9	421		92
	137136	137271	MIR	16	177	NonLTR/SINE/SINE2	c	0.7647	1.5	368		135
	137978	138169	LTR16A	241	450	ERV/ERV3	c	0.7552	1.4643	690		191
	138233	138308	LTR16	1	81	ERV/ERV3	c	0.7013	1.6923	230		75
	139105	139634	L2	2887	3419	NonLTR/CR1	c	0.6503	1.5938	854		529
	140595	140629	SINE_VV	84	119	NonLTR/SINE/SINE2	c	0.8889	1.5	254		34
	141190	141334	ALPINE1	2	127	NonLTR/SINE/SINE2	d	0.8898	1.7143	818		144
	141435	141540	L2	3310	3417	NonLTR/CR1	d	0.6636	1.65	276		105
	141911	142008	UCON104	4	103	DNA/Mariner	d	0.7600	2	377		97
	146210	146270	MMERVK10D3_I	1361	1421	ERV/ERV2	c	0.7541	1.5	211		60
	147833	148011	MER5B	1	178	DNA/hAT	d	0.6209	1.6857	333		178
	148192	148284	L1ME4A	761	861	NonLTR/L1	d	0.7684	1.5833	358		92
	149716	150313	MER90a_LTR	1	614	ERV/ERV1	c	0.7211	1.6082	2216		597
	153006	153127	MIRb	84	209	NonLTR/SINE/SINE2	d	0.6532	1.4286	274		121
	153150	153303	Tigger1_SS	1	153	DNA/Mariner	d	0.8092	1.4118	781		153
	153304	153369	MER28	367	433	DNA/Mariner	d	0.7910	1.4444	394		65
	153546	153588	ERV46_MD_I	4956	5000	ERV/ERV1	c	0.8182	1.4	236		42
	155008	155621	L1ME2	232	877	NonLTR/L1	c	0.7496	1.6173	2172		613
	156590	157435	L1ME_ORF2	1658	2550	NonLTR/L1	c	0.7105	1.8618	2609		845
	157436	158605	L1-2_Vpa	4566	5701	NonLTR/L1	d	0.9122	1.3871	7683		1169
	158614	158955	L1MEf_5end	676	1026	NonLTR/L1	c	0.6735	1.7636	669		341
	158956	159160	MLT2B2	1	214	ERV/ERV3	d	0.7681	1.5714	950		204
	159433	159597	MIRb	68	234	NonLTR/SINE/SINE2	d	0.6768	1.5172	301		164
	161368	161666	L1MAB_EC	6587	6889	NonLTR/L1	d	0.8140	1.5312	1464		298
	162173	162304	L1-2_Vpa	5625	5773	NonLTR/L1	d	0.8333	1.5455	651		131
	162680	162733	RLTR17B_Mm	320	375	ERV/ERV2	c	0.7636	1.3333	247		53
	162971	163224	MIR	1	256	NonLTR/SINE/SINE2	d	0.6984	1.5238	584		253
	164522	164663	Charlie16a	85	229	DNA/hAT	c	0.7517	1.55	532		141
	165082	165164	RLTR17_MM	1326	1406	ERV/ERV2	d	0.7654	1.5556	282		82
	165543	165646	L2	3305	3419	NonLTR/CR1	d	0.6667	1.5238	262		103
	165661	165717	MamRep488	130	181	DNA/hAT	d	0.7736	1.5714	222		56
	169726	169844	PRIMA4_I	4023	4161	ERV	d	0.7360	1.8462	306		118
	170151	170293	L2C	116	256	NonLTR/L2	d	0.6761	1.7391	337		142
	172964	173084	ALPINE1	3	127	NonLTR/SINE/SINE2	d	0.8780	1.4444	835		120
	174126	174481	L1-3_Vpa	3983	4358	NonLTR/L1	c	0.8774	1.5385	2303		355
	174488	174731	L1-3_Vpa	3716	3965	NonLTR/L1	d	0.8664	1.25	1633		243
	175112	175622	L1-2_Vpa	5287	5787	NonLTR/L1	c	0.8924	1.5484	3319		510
	178921	178986	L1MdV_II	2662	2736	NonLTR/L1	c	0.7612	1.4444	240		65
	179048	179109	ERV2-3_STr-I	6537	6593	ERV/ERV2	d	0.7966	1.5	216		61
	179483	179678	L1MAB_EC	6684	6889	NonLTR/L1	d	0.7450	1.8261	563		195
	180914	180985	ERV19_MD_I	392	456	ERV/ERV1	d	0.8030	1.2222	238		71
	182701	182906	L1-2_Vpa	5590	5791	NonLTR/L1	d	0.8873	1.8182	1279		205
	183037	183161	L1ME4A	273	415	NonLTR/L1	d	0.6794	1.7143	262		124
	183952	184021	UCON28c	45	121	Interspersed_Repeat	c	0.8429	2.5	208		69
	184129	184358	SINE1_BB	1	237	NonLTR/SINE	c	0.8017	1.7727	989		229
	185138	185194	LTR66	392	448	ERV/ERV3	d	0.7719	2.1667	213		56
	186055	186143	L1-5_LA	171	255	NonLTR/L1	d	0.7273	1.8182	240		88
	188124	188270	MER80B	20	169	DNA/hAT	d	0.6821	1.8696	363		146
											TOT	35937
											Alpaca	188534
											%	19.0613

## Sheet: Analysis
Comparative analysis of interspersed elements found at casein gene cluster in camelids.
Species specific elements are indicated in yellow (Wild feral), orange (Bactrian), violet (Dromedary), grey (alpaca).
Elements shared by two species are indicated in light blue, whereas those shared by three species are indicated in green.
Feral	Size (bp)	Bactrian	Size (bp)	Dromedary	Size (bp)	Alpaca	Size (bp)
LINE_CH	64	LINE_CH	64	LINE_CH	64	LINE_CH	64
						ERV3-1_SSc-I	72
ERV46_MD_I	34	ERV46_MD_I	34	ERV46_MD_I	34
LTR8_Vpa	558	LTR8_Vpa	558	LTR8_Vpa	558	LTR8_Vpa	562
Charlie16a	83	Charlie16a	83	Charlie16a	83	Charlie16a	82
Charlie16a	138	Charlie16a	138	Charlie16a	138	Charlie16a	87
LINE_CH	47	LINE_CH	47	LINE_CH	47	LINE_CH	39
MIRb	54	MIRb	54	MIRb	54	MIRb	54
LINE_CH	47	LINE_CH	47	LINE_CH	47	LINE_CH	47
						ERV44_MD_I	84
LTR15C_Opr	43	LTR15C_Opr	43	LTR15C_Opr	43
LINE_CH	173	LINE_CH	173	LINE_CH	173	LINE_CH	173
LINE_CH	57	LINE_CH	57	LINE_CH	57	LINE_CH	57
PRIMA4_I	45	PRIMA4_I	43	PRIMA4_I	43	PRIMA4_I	59
LINE_CH	125	LINE_CH	125	LINE_CH	125	LINE_CH	126
LINE_CH	256	LINE_CH	256	LINE_CH	256	LINE_CH	256
ERVL-E	176	ERVL-E	176	ERVL-E	176	ERVL-E	176
ERV3-1_Pca-I	109	ERV3-1_Pca-I	109	ERV3-1_Pca-I	109	ERV3-1_Pca-I	156
RatERVL	85	RatERVL	85	RatERVL	85	ERV3-1_ET-I	85
				CHARLIE8	140
MLT1A0	348	MLT1A0	348	MLT1A0	348	MLT1A0	348
LTR16D2	267	LTR16D2	267	LTR16D2	267	LTR16D2	268
L1ME3A	592	L1ME3A	592	L1ME3A	592	L1ME3	591
L2	689	L2	689	L2	689	L2	532
LTR9_Vpa	425	LTR9_Vpa	425	LTR9_Vpa	425	LTR9_Vpa	435
MER94	124	MER94	124	MER94	124	MER94	123
MER5B	107	MER5B	107	MER5B	107	MER5B	106
L1MC5	101	L1MC5	101	L1MC5	101	L1MC5	101
		MIR	83	MIR	83	MIR	62
				MIR	66
THER2	86
L1ME3D_3end	72	L1ME3D_3end	72	L1ME3D_3end	72	L1ME3D_3end	72
L1-Y_CF	64			L1-Y_CF	64
						MER4BI	63
LINE_CH	56	LINE_CH	56	LINE_CH	56	LINE_CH	56
L2	127	L2	127	L2	127	L2	128
ERV2-3_STr-I	52	ERV2-3_STr-I	52	ERV2-3_STr-I	52	ERV2-3_STr-I	52
						L1-2B_EC	63
L1-2_Vpa	217	L1-2_Vpa	221	L1-2_Vpa	217	L1-2_Vpa	245
MER20	219	MER20	219	MER20	219	MER20	219
L2	318	L2	343	L2	344	L2	422
L2	423	L2	423	L2	423
MIRb	165	MIRb	165	MIRb	165	MIRb	159
L2	335	L2	335	L2	335	L2	335
Tigger1_SS	143	Tigger1_SS	143	Tigger1_SS	143	Tigger1_SS	142
MER2	61	MER2	61	MER2	61	MER2	69
MLT1A0	346	MLT1A0	346	MLT1A0	346	MLT1A0	346
						MARINER4_MD	56
L1-1_Vpa	383	L1-1_Vpa	383	L1-1_Vpa	304	L1-2_Ttr	79
MER5A1	177	MER5A1	177	MER5A1	177	MER5A1	177
SQR4_MM	28	SQR4_MM	28	SQR4_MM	28	SQR4_MM	33
				Tigger10	270	Tigger10	266
MER5A1	124	MER5A1	124	MER5A1	124	MER5A1	124
ERV40_MD_I	74	ERV40_MD_I	74	ERV40_MD_I	74	ERV40_MD_I	74
MER92A	359	MER92A	324	MER92A	374	MER92A	383
		MER35	85
MLT1C2	415	MLT1C2	415	MLT1C2	415	MLT1C2	414
						L1A-2_MD	42
MIRb	86	MIRb	87	MIRb	86	MIRb	108
MLT1D	67	MLT1D	67	MLT1D	67	MLT1D	71
L1MA9	740	L1MA9	737	L1MA9	734	L1MA9	743
L1MEC_5	1065	L1MEC_5	1051	L1MEC_5	1049	L1MEC_5	1045
						Zaphod3	69
MLT1A0	358	MLT1A0	358	MLT1A0	358	MLT1A0	360
RMER17C2	47	RMER17C2	47	RMER17C2	47	RMER17C2	47
HAL1-1D_Tbel	85			HAL1-1D_Tbel	85
MER5A	178	MER5A	178	MER5A	178	MER5A1	177
L1-2_Vpa	509	L1-2_Vpa	509	L1-2_Vpa	509	L1-2_Vpa	509
		CHARLIE2	55	CHARLIE2	55	CHARLIE2	53
MER5A1	134	MER5A1	134	MER5A1	129	MER5A1	134
L1MdFanc_II	76	L1MdFanc_II	76			L1MdV_II	76
MER92A	405	MER92A	405	MER92A	405	MER92A	389
MLT1C2	79	MLT1C2	79	MLT1C	79	MLT1C2	79
L1-2_Vpa	65
L1-2_Vpa	72	L1-2_Vpa	72	L1-2_Vpa	78	L1-2_Vpa	78
						ERV3-5-EC_LTR	124
ERV3-5-EC_LTR	414	ERV3-5-EC_LTR	414	ERV3-5-EC_LTR	414	ERV3-5-EC_LTR	394
L1MA10	138	L1MA10	138	L1MA10	138	L1ME1	136
L1-2_Ttr	57	L1-2_Ttr	57	L1-2_Ttr	57
ALPINE1	121	ALPINE1	121	ALPINE1	121	ALPINE1	120
						HAL1-3_ML	73
ERV2-1_CJ-I	46	ERV2-1_CJ-I	46	ERV2-1_CJ-I	46
SINE_VV	107	SINE_VV	107	SINE_VV	107	SINE_VV	106
L2	352	L2	352	L2	352	L2	289
						L2	158
						L2	226
CHARLIE8A	295	CHARLIE8A	295	CHARLIE8A	295	CHARLIE8A	295
LTR2_Vpa	796	LTR2_Vpa	706	LTR2_Vpa	258	LTR2_Vpa	796
				LTR2_Vpa	351
L2	49			L2	49
LINE_CH	52	LINE_CH	52	LINE_CH	52	LINE_CH	52
						LTR28_OC	80
MER113B	184	MER113B	184	MER113B	184	MER113B	184
MIRb	118	MIRb	118	MIRb	118	MIRb	188
						SQR2_MM	28
						L1-2_Vpa	91
L1MA10	137	L1MA10	137	L1MA10	137	L1MA10	137
Eutr8	70	Eutr8	70	Eutr8	70
						MIR	190
L2	55	L2	55	L2	55	L2	55
ERV6_MD_I	50	ERV6_MD_I	50	ERV6_MD_I	50
L1MCA_5	75	L1MCA_5	75	L1MCA_5	75	L1MCA_5	75
L1MCC_5	314	L1MCC_5	314	L1MCC_5	313	L1MCC_5	309
L1M1B_5	61	L1M1B_5	61	L1M1B_5	61
L4	390	L4	390	L4	390	L4	280
MIR	123	MIR	123	MIR	123	MIR	123
				GOLEM	83	GOLEM	83
ALPINE1	93	ALPINE1	93	ALPINE1	93	ALPINE1	93
L1ME5	84	L1ME5	84			L1ME5	84
L1-2_Vpa	81	L1-2_Vpa	81	L1-2_Vpa	81	L1-2_Vpa	81
L1MAB_EC	139	L1MAB_EC	139	L1MAB_EC	139	L1MAB_EC	129
ERV3-1_MEu-LTR	73	ERV3-1_MEu-LTR	73	ERV3-1_MEu-LTR	73
RMER17C2	88	RMER17C2	88	RMER17C2	74
L1ME1	444	L1ME1	444	L1ME1	444	L1ME1	440
L1-4_Cho	139	L1-4_Cho	139	L1-4_Cho	139	L1-4_Cho	143
L1MEC_5	239	L1MEC_5	239	L1MEC_5	239	L1MEC_5	239
L1-2_Vpa	469	L1-2_Vpa	469	L1-2_Vpa	469	L1-2_Vpa	454
L1-2B_EC	115	L1-2B_EC	115	L1-2B_EC	115	L1-2B_EC	115
L1MEC_5	270	L1MEC_5	270	L1MEC_5	269	L1MEC_5	301
				Eutr7	38	Eutr7	48
						HERVK3I	32
MIR	162	MIR	162	MIR	162	MIR	163
MLT1C1	114	MLT1C1	114	MLT1C1	114	MLT1C1	113
L2	213	L2	213	L2	213	L2	199
MLT1J2	182	MLT1J2	182	MLT1J2	182	MLT1J2	182
L1-2_Vpa	954	L1-2_Vpa	954	L1-2_Vpa	954	L1-2_Vpa	963
LTR9A_EC	285	LTR9A_EC	285	LTR9A_EC	285	LTR9A_EC	285
X9c_DNA	92	X9c_DNA	92	X9c_DNA	92	X9c_DNA	92
ALTR2B2_SSc	253	ALTR2B2_SSc	253	ALTR2B2_SSc	253	ALTR2B2_SSc	253
L2	813	L2	813	L2	813	L2	808
L1-3_PVa	58	L1-3_PVa	58	L1-3_PVa	58
L1ME3D_3end	139	L1ME3D_3end	139	L1ME3D_3end	139	L1ME3D_3end	212
L2	485	L2	485	L2	488	L2	101
						L2	483
		L1MC4	48	L1MC4	48	L1MC4	36
ERV3_MD_I	73	ERV3_MD_I	73	ERV3_MD_I	73	ERV3-1_DNo-I	35
				SloEFV-I	66
L1ME3C_3end	225	L1ME3C_3end	225	L1ME3C_3end	225	L1ME3C_3end	225
L2	400	L2	400	L2	400	L2	400
MER104C	434	MER104C	434	MER104C	438	MER104C	428
						MER104B	67
MIRc	65	MIRc	65	MIRc	65	MIRc	66
L2	523	L2	523	L2	470	L2	471
MER53	155	MER53	155	MER53	155	MER53	155
						ERV2-1-I_Opr	35
L1MA9	398	L1MA9	398	L1MA9	398	L1MA9	394
L1MA9	501	L1MA9	501	L1MA9	501	L1MA9	501
						RMER3D-int	78
THER2_ME	86	THER2_ME	86	THER2_ME	86	THER2_ME	86
MLT1I	390	MLT1I	390	MLT1I	390	MLT1I	390
		L2B	124	L2B	124	L2B	124
MIRb	97	MIRb	97	MIRb	97	MIRb	97
MIRb	204	MIRb	204	MIRb	204	MIRb	183
MIRb	148	MIRb	148	MIRb	148	MIRb	163
MER63D	83	MER63D	83	MER63D	83	MER63D	92
MER63D	97	MER63D	97	MER63D	97
MIR	135	MIR	135	MIR	135	MIR	135
LTR16A	186	LTR16A	186	LTR16A	186	LTR16A	191
						LTR16	75
L2	466	L2	466	L2	466	L2	529
6kbHsap	94	6kbHsap	94	6kbHsap	94
						SINE_VV	34
ALPINE1	150	ALPINE1	150	ALPINE1	148	ALPINE1	144
L2	107	L2	107	L2	107	L2	105
UCON104	97	UCON104	97	UCON104	97	UCON104	97
MMERVK10D3_I	60	MMERVK10D3_I	60	MMERVK10D3_I	54	MMERVK10D3_I	60
MER5B	178	MER5B	178	MER5B	178	MER5B	178
L1ME4A	92	L1ME4A	92	L1ME4A	92	L1ME4A	92
MER90a_LTR	597	MER90a_LTR	597	MER90a_LTR	597	MER90a_LTR	597
L2	60	L2	60	L2	60
L1-1H_Cpo	71
MIRb	134	MIRb	134	MIRb	134	MIRb	121
Tigger1_SS	219	Tigger1_SS	219	Tigger1_SS	219	Tigger1_SS	153
						MER28	65
LTR78B	67	LTR78B	67	LTR78B	67
ERV46_MD_I	42	ERV46_MD_I	42	ERV46_MD_I	42	ERV46_MD_I	42
L1ME2	618	L1ME2	618	L1ME2	618	L1ME2	613
L1ME_ORF2	1440	L1ME_ORF2	1440	L1ME_ORF2	1440	L1ME_ORF2	845
L1-2_Vpa	1031	L1-2_Vpa	1155	L1-2_Vpa	1158	L1-2_Vpa	1169
L1MEf_5end	344	L1MEf_5end	344	L1MEf_5end	344	L1MEf_5end	341
MLT2B2	204	MLT2B2	204	MLT2B2	204	MLT2B2	204
MIRb	168	MIRb	168	MIRb	168	MIRb	164
L1MAB_EC	301	L1MAB_EC	301	L1MAB_EC	301	L1MAB_EC	298
L1-2_Vpa	131	L1-2_Vpa	131	L1-2_Vpa	131	L1-2_Vpa	131
						RLTR17B_Mm	53
MIR	257	MIR	257	MIR	257	MIR	253
Charlie16a	142	Charlie16a	142	Charlie16a	142	Charlie16a	141
						RLTR17_MM	82
L2	108	L2	108	L2	108	L2	103
MamRep488	50	MamRep488	50	MamRep488	50	MamRep488	56
ERV6B-MD_I	49	ERV6B-MD_I	49
		ERV36_MD_I	79
						PRIMA4_I	118
L2C	120	L2C	120	L2C	142	L2C	142
		RLTR25_MM	36
L1-3_TS	46
ALPINE1	120	ALPINE1	120	ALPINE1	120	ALPINE1	120
L1-2_Vpa	191	L1-2_Vpa	191	L1-2_Vpa	191	L1-3_Vpa	355
L1-3_Vpa	1224	L1-3_Vpa	1308	L1-3_Vpa	1288
L1-3_Vpa	248	L1-3_Vpa	248	L1-3_Vpa	248	L1-3_Vpa	243
L1-2_Vpa	513	L1-2_Vpa	513	L1-2_Vpa	513	L1-2_Vpa	510
						L1MdV_II	65
L1-6_TS	106	L1-6_TS	106
				L1MAB2_ML	109
						ERV2-3_STr-I	61
L1MAB_EC	197	L1MAB_EC	197	L1MAB_EC	197	L1MAB_EC	195
MIR3	118	MIR3	118	MIR3	118
		ERV19_MD_I	92	ERV19_MD_I	92	ERV19_MD_I	71
L1-2_Vpa	191	L1-2_Vpa	191	L1-2_Vpa	179	L1-2_Vpa	205
L1ME4A	124	L1ME4A	124	L1ME4A	124	L1ME4A	124
						UCON28c	69
SINE1_BB	227	SINE1_BB	227	SINE1_BB	228	SINE1_BB	229
		LTR66	58			LTR66	56
L1-5_LA	88	L1-5_LA	88	L1-5_LA	88	L1-5_LA	88
MER80B	146	MER80B	146	MER80B	146	MER80B	146
4 specific elements		3 specific elements		5 specific elements		28 specific elements
